# Supplementary material for: Metabolic systems approaches update molecular insights of clinical phenotypes and cardiovascular risk in patients with homozygous familial hypercholesterolemia
Source: BMC Med. 2023 Jul 27;21:275. doi: 10.1186/s12916-023-02967-8 (PMC10375787; doi:10.1186/s12916-023-02967-8)
Supplement: Supplementary file 3 — Additional file 3. The annotated metabolites in the metabolomics and lipidomics analysis. [file 12916_2023_2967_MOESM3_ESM.xlsx]

## Sheet: Sheet1
The annotated metabolites in the metabolomics and lipidomics analysis
Metabolite	RT (min)	m/z	Adduct	Ionization model	Separation column	Chemical standard confirmation
1-Methylhistidine	8.54631	170.091	(M+H)+	Positive	amide column	yes
4-Guanidinobutyric acid	5.93488	146.091	(M+H)+	Positive	amide column	yes
L-Norleucine	2.59053	132.102	(M+H)+	Positive	amide column	yes
Phosphocreatine	7.55382	212.041	(M+H)+	Positive	amide column	yes
Maltopentaose	8.78915	846.304	(M+NH4)+	Positive	amide column	yes
Pantothenate	4.23532	218.102	(M-H)-	Negative	amide column	yes
O-Acetyl-L-serine	4.81253	128.035	(M-H2O-H)-	Negative	amide column	yes
Clavulanic acid	4.7863	397.113	[2M-H]-	Negative	amide column	yes
Linoleoylglycine	2.83702	673.524	[2M-H]-	Negative	amide column	yes
Platelet Activating Factor	9.17484	524.368	(M+H)+	Positive	CSH C18 column	yes
PC 16:0_16:0	9.888	778.56	[M+COOH]-	Negative	CSH C18 column	yes
PC 18:0_18:0	8.51591	834.622	[M+COOH]-	Negative	CSH C18 column	yes
LPA 18:0	8.715	437.268	[M+COOH]-	Negative	CSH C18 column	yes
1-methylguanosine	8.191	298.107	[M+H]+	Positive	amide column	yes
1-methylinosine	1.407	283.096	[M+H]+	Positive	amide column	yes
1-Methylxanthine	1.46812	167.049	[M+H]+	Positive	amide column	yes
1-octadecylglycero-3-phosphocholine	0.637367	510.385	[M+H]+	Positive	amide column	yes
2-aminoadipic acid	6.92662	162.075	[M+H]+	Positive	amide column	yes
2-aminobenzoic acid	0.6751	138.048	[M+H]+	Positive	amide column	yes
2-Aminooctanoic acid	0.542242	160.126	[M+H]+	Positive	amide column	yes
2'-deoxyguanosine	1.4162	268.097	[M+H]+	Positive	amide column	yes
3-Methoxytyramine	2.38755	168.095	[M+H]+	Positive	amide column	yes
3-methyluridine	3.126	259.085	[M+H]+	Positive	amide column	yes
4-(aminomethyl)benzoic acid	6.12377	152.081	[M+H]+	Positive	amide column	yes
4-Acetamidobutyric Acid	3.4399	146.074	[M+H]+	Positive	amide column	yes
4-Aminobutyric Acid	0.541933	104.063	[M+H]+	Positive	amide column	yes
4-Methylbenzoic acid	0.637733	137.052	[M+H]+	Positive	amide column	yes
5-formylcytidine	1.7632	272.08	[M+H]+	Positive	amide column	yes
5-hydroxymethyl-2'-deoxycytidine	0.95	258.101	[M+H]+	Positive	amide column	yes
5-hydroxymethylcytidine	3.704	274.096	[M+H]+	Positive	amide column	yes
5-methoxycarbonylmethyl-2-thiouridine	8.866	333.068	[M+H]+	Positive	amide column	yes
5-methylcytidine	8.876	258.101	[M+H]+	Positive	amide column	yes
7-Ketocholesterol	4.80921	401.334	[M+H]+	Positive	amide column	yes
7-methylguanosine	5.998	298.107	[M+H]+	Positive	amide column	yes
7-methylxanthine	4.245	167.049	[M+H]+	Positive	amide column	yes
8-Aminooctanoic acid	8.33975	160.126	[M+H]+	Positive	amide column	yes
Acetaminophen	2.82997	152.063	[M+H]+	Positive	amide column	yes
Acetylcholine	0.444083	145.118	[M+H]+	Positive	amide column	yes
Adenine	1.798	136.062	[M+H]+	Positive	amide column	yes
Alanine	1.302	90.0556	[M+H]+	Positive	amide column	yes
Allopregnanolone	3.30263	319.264	[M+H]+	Positive	amide column	yes
alpha-Aminoadipic acid	5.02243	162.069	[M+H]+	Positive	amide column	yes
Androstenedione	7.12851	287.193	[M+H]+	Positive	amide column	yes
Anisic acid	0.56535	153.047	[M+H]+	Positive	amide column	yes
Arginine	6.35843	175.118	[M+H]+	Positive	amide column	yes
Argininosuccinic acid	8.05987	291.128	[M+H]+	Positive	amide column	yes
Betaine	0.864	119.086	[M+H]+	Positive	amide column	yes
Betaine aldehyde chloride	2.33866	138.061	[M+H]+	Positive	amide column	yes
cGMP	0.644	346.047	[M+H]+	Positive	amide column	yes
Creatine	3.23543	132.069	[M+H]+	Positive	amide column	yes
Creatinine	3.89421	114.059	[M+H]+	Positive	amide column	yes
Deoxyuridine	3.571	229.075	[M+H]+	Positive	amide column	yes
Di(2-nonyl) phthalate	1.81848	419.312	[M+H]+	Positive	amide column	yes
Dihydrotestosterone	7.39153	291.3	[M+H]+	Positive	amide column	yes
Diisodecyl phthalate	1.8336	447.344	[M+H]+	Positive	amide column	yes
Dipyridamole mono-o-.beta.-d-glucuronide	7.17022	681.357	[M+H]+	Positive	amide column	yes
DL-Glutamic acid	6.62492	148.06	[M+H]+	Positive	amide column	yes
DL-phenylalanine	4.34392	166.085	[M+H]+	Positive	amide column	yes
Dl-tmap	6.16212	229.154	[M+H]+	Positive	amide column	yes
DL-tyrosine	5.662	182.089	[M+H]+	Positive	amide column	yes
D-pyroglutamic acid	6.2803	130.05	[M+H]+	Positive	amide column	yes
D-threonine	4.99525	120.08	[M+H]+	Positive	amide column	yes
Emamectin b1a	4.97596	886.509	[M+H]+	Positive	amide column	yes
Epinephrine	3.99948	184.097	[M+H]+	Positive	amide column	yes
Ethanolamine	0.638767	60.0528	[M+H]+	Positive	amide column	yes
Geneticin	6.9053	497.266	[M+H]+	Positive	amide column	yes
Gentisic acid	6.34487	155.043	[M+H]+	Positive	amide column	yes
Glycine	0.91	76.0398	[M+H]+	Positive	amide column	yes
Guanidinoacetic acid	2.23394	118.054	[M+H]+	Positive	amide column	yes
Histamine	6.3405	110.08	[M+H]+	Positive	amide column	yes
Homoserine	0.833	120.066	[M+H]+	Positive	amide column	yes
Hydroxyecdysone	8.6062	481.319	[M+H]+	Positive	amide column	yes
Hypoxanthine	1.691	137.046	[M+H]+	Positive	amide column	yes
Kanamycin a	7.10588	485.229	[M+H]+	Positive	amide column	yes
Lauramidopropylbetaine	2.81383	343.291	[M+H]+	Positive	amide column	yes
L-citrulline	6.5928	176.101	[M+H]+	Positive	amide column	yes
Lenticin	3.31068	247.143	[M+H]+	Positive	amide column	yes
L-Fucose	1.04918	165.069	[M+H]+	Positive	amide column	yes
L-methionine	4.9593	150.057	[M+H]+	Positive	amide column	yes
L-Saccharopine	7.70223	277.137	[M+H]+	Positive	amide column	yes
L-Thyronine	6.63497	274.108	[M+H]+	Positive	amide column	yes
Maslinicacid	0.690317	473.355	[M+H]+	Positive	amide column	yes
Melamine	4.34372	127.097	[M+H]+	Positive	amide column	yes
Melatonin	2.8385	233.129	[M+H]+	Positive	amide column	yes
Metanephrine	8.01767	198.105	[M+H]+	Positive	amide column	yes
N-acetylglutamine	6.4912	189.086	[M+H]+	Positive	amide column	yes
N-acetylhistidine	5.2869	198.086	[M+H]+	Positive	amide column	yes
Norlidocaine	0.815667	207.148	[M+H]+	Positive	amide column	yes
Oxypurinol	1.0124	153.033	[M+H]+	Positive	amide column	yes
Paraxanthine	0.774	181.065	[M+H]+	Positive	amide column	yes
Phenylalanine	1.387	166.086	[M+H]+	Positive	amide column	yes
Phthalic acid	3.77673	165.027	[M+H]+	Positive	amide column	yes
Pipecolic acid	7.945	130.086	[M+H]+	Positive	amide column	yes
Prilocaine	0.46725	221.162	[M+H]+	Positive	amide column	yes
Procaine	3.33647	236.149	[M+H]+	Positive	amide column	yes
Progesterone	7.32338	315.225	[M+H]+	Positive	amide column	yes
Pyroglutamic acid	0.794	130.05	[M+H]+	Positive	amide column	yes
Retinoic acid	11.361	301.216	[M+H]+	Positive	amide column	yes
Ritalinic acid	6.96645	220.126	[M+H]+	Positive	amide column	yes
S-adenosyl-L-methioninate	4.4043	399.137	[M+H]+	Positive	amide column	yes
Serine	0.877	106.05	[M+H]+	Positive	amide column	yes
Suberic acid	3.655	175.096	[M+H]+	Positive	amide column	yes
Testosterone	5.61598	289.209	[M+H]+	Positive	amide column	yes
Thymine	1.545	127.043	[M+H]+	Positive	amide column	yes
Trimethylamine	0.640617	58.0735	[M+H]+	Positive	amide column	yes
Trimethylamine N-oxide	0.853	76.0764	[M+H]+	Positive	amide column	yes
Ureidosuccinic acid	0.584742	177.043	[M+H]+	Positive	amide column	yes
Urocanic acid	2.98912	139.043	[M+H]+	Positive	amide column	yes
Indolelactic-acid	10.142	206.074	[M+H]+	Positive	amide column	yes
Ursolicacid	0.669733	457.36	[M+H]+	Positive	amide column	yes
Valeric acid	6.37241	103.068	[M+H]+	Positive	amide column	yes
2-Methoxybenzoic acid	0.560867	151.047	[M+H]+	Positive	amide column	yes
Pseudouridine	4.0885	245.07	[M+H]+	Positive	amide column	yes
Spermidine	4.90757	144.158	[M+H]+	Positive	amide column	yes
3-Indolebutyric-Acid	5.44121	204.095	[M+H]+	Positive	CSH C18 column	yes
Abietic acid	12.439	303.232	[M+H]+	Positive	CSH C18 column	yes
CAR C16:0	6.375	400.344	[M+H]+	Positive	CSH C18 column	yes
CAR C16:1	8.591	398.328	[M+H]+	Positive	CSH C18 column	yes
CAR C16-OH	7.08032	416.339	[M+H]+	Positive	CSH C18 column	yes
CAR C18:0	6.959	428.375	[M+H]+	Positive	CSH C18 column	yes
CAR C18:1	5.614	426.36	[M+H]+	Positive	CSH C18 column	yes
CAR C18:2	4.543	424.344	[M+H]+	Positive	CSH C18 column	yes
CAR C18-OH	7.05349	444.37	[M+H]+	Positive	CSH C18 column	yes
CAR C2:0	0.832	162.113	[M+H]+	Positive	CSH C18 column	yes
CAR C20:4	6.285	448.349	[M+H]+	Positive	CSH C18 column	yes
CAR C4:0	2.091	232.154	[M+H]+	Positive	CSH C18 column	yes
Cer d18:1_16:0	9.306	538.519	[M+H]+	Positive	CSH C18 column	yes
Cer d18:1_18:0	10.254	566.551	[M+H]+	Positive	CSH C18 column	yes
Cer d18:1/16:0	7.85651	537.512	[M+H]+	Positive	CSH C18 column	yes
Cer d18:1/18:0	7.65515	565.543	[M+H]+	Positive	CSH C18 column	yes
Cis-8,11,14-Eicosatrienoic acid	11.477	307.263	[M+H]+	Positive	CSH C18 column	yes
LPC 16:0	5.424	496.34	[M+H]+	Positive	CSH C18 column	yes
LPC 16:1	4.279	494.322	[M+H]+	Positive	CSH C18 column	yes
LPC 18:0	5.723	524.372	[M+H]+	Positive	CSH C18 column	yes
LPC 18:1	5.793	522.355	[M+H]+	Positive	CSH C18 column	yes
LPC 18:2	4.594	520.34	[M+H]+	Positive	CSH C18 column	yes
LPC 20:4	4.612	544.339	[M+H]+	Positive	CSH C18 column	yes
LPC O-18:0	5.381	508.376	[M+H]+	Positive	CSH C18 column	yes
LPE 16:0	4.549	454.293	[M+H]+	Positive	CSH C18 column	yes
LPE 18:0	6.3753	482.325	[M+H]+	Positive	CSH C18 column	yes
LPE 18:1	5.37	480.309	[M+H]+	Positive	CSH C18 column	yes
LPE 18:2	5.039	478.293	[M+H]+	Positive	CSH C18 column	yes
LPE 20:4	5.789	502.293	[M+H]+	Positive	CSH C18 column	yes
Oleamide	19.528	282.276	[M+H]+	Positive	CSH C18 column	yes
PC 18:0_20:4	10.138	810.6	[M+H]+	Positive	CSH C18 column	yes
SM d18:0/18:0	12.4107	733.622	[M+H]+	Positive	CSH C18 column	yes
SM d18:1/16:0	9.39551	703.575	[M+H]+	Positive	CSH C18 column	yes
SPH d18:1	10.21	300.29	[M+H]+	Positive	CSH C18 column	yes
Stearamide	12.549	284.292	[M+H]+	Positive	CSH C18 column	yes
Monoisobutyl phthalate	2.76512	149.021	[M+H-C4H10O]+	Positive	amide column	yes
DL-arginine	4.38793	130.097	[M+H-CH3ON]+	Positive	amide column	yes
L-homoarginine	5.1066	144.101	[M+H-CH3ON]+	Positive	amide column	yes
L-hydroxyarginine	5.65848	116.07	[M+H-CH5ON3]+	Positive	amide column	yes
3-hydroxybenzoic acid	3.08077	121.038	[M+H-H2O]+	Positive	amide column	yes
D-glutamine	6.70948	130.049	[M+H-NH3]+	Positive	amide column	yes
L-thiocitrulline	6.65015	175.071	[M+H-NH3]+	Positive	amide column	yes
Laminaritetraose	8.5051	705.179	[M+K]+	Positive	amide column	yes
Glimepiride	6.02189	513.225	[M+Na]+	Positive	amide column	yes
D-mannitol	5.00912	200.113	[M+NH4]+	Positive	amide column	yes
Mucic acid	9.74755	228.085	[M+NH4]+	Positive	amide column	yes
CE 16:0	12.91	642.628	[M+NH4]+	Positive	CSH C18 column	yes
CE 18:0	15.092	670.659	[M+NH4]+	Positive	CSH C18 column	yes
CE 18:1	14.646	668.644	[M+NH4]+	Positive	CSH C18 column	yes
CE 18:2	16.611	666.628	[M+NH4]+	Positive	CSH C18 column	yes
CE 20:4	14.288	690.585	[M+NH4]+	Positive	CSH C18 column	yes
Cholesterol	8.653	404.624	[M+NH4]+	Positive	CSH C18 column	yes
DG 16:0_18:2	11.6854	610.541	[M+NH4]+	Positive	CSH C18 column	yes
DG 18:1_18:1	11.6863	638.572	[M+NH4]+	Positive	CSH C18 column	yes
disodium D-fructose-6-phosphate	3.56327	259.0245	[M-2Na+H]-	Negative	amide column	yes
N-Acetylputrescine	0.563192	131.087	[M-Cl]+	Negative	amide column	yes
11b-PGE2	4.015	351.217	[M-H]-	Negative	amide column	yes
12,13-DiHOME	3.14036	313.246	[M-H]-	Negative	amide column	yes
1-Methyladenine	4.877	148.07	[M-H]-	Negative	amide column	yes
2-Hydroxyglutaric acid	0.843	147.102	[M-H]-	Negative	amide column	yes
2-hydroxyphenylacetic acid	6.42302	151.047	[M-H]-	Negative	amide column	yes
3-Hydroxybutyric Acid	4.82455	103.047	[M-H]-	Negative	amide column	yes
3-Methoxybenzoic acid	3.09597	151.047	[M-H]-	Negative	amide column	yes
3-Methylsalicylic acid	6.33748	151.047	[M-H]-	Negative	amide column	yes
3-Nitrotyrosine	14.384	225.051	[M-H]-	Negative	amide column	yes
3-phenyllactic acid	2.42793	165.063	[M-H]-	Negative	amide column	yes
3-Phenylpyruvic Acid	3.53323	163.047	[M-H]-	Negative	amide column	yes
5-hydroxyanthranillicacid	2.3814	152.043	[M-H]-	Negative	amide column	yes
5-Methyluridine	0.684	257.085	[M-H]-	Negative	amide column	yes
ADP	2.683	426.029	[M-H]-	Negative	amide column	yes
Allantoin	3.52977	157.044	[M-H]-	Negative	amide column	yes
Alpha-Ketoglutaric Acid	2.56573	145.022	[M-H]-	Negative	amide column	yes
a-Muricholic acid (a-MCA)	9.705	407.101	[M-H]-	Negative	amide column	yes
Asparagine	3.43324	131.046	[M-H]-	Negative	amide column	yes
Aspartate	0.796	132.03	[M-H]-	Negative	amide column	yes
Aspartic acid	1.24625	132.03	[M-H]-	Negative	amide column	yes
ATP	2.443	505.996	[M-H]-	Negative	amide column	yes
Benazepril	5.76602	423.181	[M-H]-	Negative	amide column	yes
Benzenebutyric acid	5.4876	163.084	[M-H]-	Negative	amide column	yes
Benzoic acid	1.788	121.029	[M-H]-	Negative	amide column	yes
Benzoylformic Acid	0.6271	149.032	[M-H]-	Negative	amide column	yes
b-Muricholic acid (b-MCA)	9.715	407.102	[M-H]-	Negative	amide column	yes
Caffeicacid	6.3679	179.042	[M-H]-	Negative	amide column	yes
Carnosic acid	2.11853	331.199	[M-H]-	Negative	amide column	yes
Chenodeoxycholic acid (CDCA)	10.141	391.102	[M-H]-	Negative	amide column	yes
Cholic acid	13.29	407.281	[M-H]-	Negative	amide column	yes
Cinnamic Acid	4.33225	147.052	[M-H]-	Negative	amide column	yes
Citric acid	4.3322	191.027	[M-H]-	Negative	amide column	yes
Citrulline	0.768	174.087	[M-H]-	Negative	amide column	yes
Cryptochlorogenic acid	6.48757	353.095	[M-H]-	Negative	amide column	yes
Cyclamic acid	2.86217	178.062	[M-H]-	Negative	amide column	yes
Deoxycholic acid	10.143	391.301	[M-H]-	Negative	amide column	yes
Deoxycholic acid (DCA)	10.592	391.103	[M-H]-	Negative	amide column	yes
Deoxycholic acid glycine conjugate	8.38	448.3	[M-H]-	Negative	amide column	yes
D-Erythrose 4-phosphate	7.2441	199.009	[M-H]-	Negative	amide column	yes
D-fructose	4.9112	179.056	[M-H]-	Negative	amide column	yes
D-Glucose 6-phosphate	6.48345	259.03	[M-H]-	Negative	amide column	yes
D-glucuronic acid	6.31497	193.035	[M-H]-	Negative	amide column	yes
Dihydrocaffeic acid	3.63529	181.058	[M-H]-	Negative	amide column	yes
Dihydroxyacetone phosphate	7.18462	168.998	[M-H]-	Negative	amide column	yes
Dl-lactate	3.54241	89.0251	[M-H]-	Negative	amide column	yes
DL-serine	6.32202	104.035	[M-H]-	Negative	amide column	yes
D-quinovose	4.8217	163.061	[M-H]-	Negative	amide column	yes
D-ribose	2.40465	149.045	[M-H]-	Negative	amide column	yes
D-Sorbitol	4.85123	181.071	[M-H]-	Negative	amide column	yes
dTMP	5.815	321.208	[M-H]-	Negative	amide column	yes
Enterodiol	3.07385	301.152	[M-H]-	Negative	amide column	yes
Ethylmalonic acid	4.7464	131.042	[M-H]-	Negative	amide column	yes
Eudesmic acid	2.28835	211.068	[M-H]-	Negative	amide column	yes
FA 16:0	5.101	255.232	[M-H]-	Negative	amide column	yes
FA 16:1	4.3105	253.217	[M-H]-	Negative	amide column	yes
FA 18:0	4.825	283.263	[M-H]-	Negative	amide column	yes
FA 20:4	4.5791	279.232	[M-H]-	Negative	amide column	yes
FA18:1	4.421	281.247	[M-H]-	Negative	amide column	yes
FA18:2	4.5792	279.232	[M-H]-	Negative	amide column	yes
Fumaric acid	6.44848	115.011	[M-H]-	Negative	amide column	yes
Gallicacid	3.5378	169.022	[M-H]-	Negative	amide column	yes
Glutamate	0.802	146.046	[M-H]-	Negative	amide column	yes
Glutaric acid	8.1395	131.042	[M-H]-	Negative	amide column	yes
Glutathione, oxidized	8.4312	611.142	[M-H]-	Negative	amide column	yes
Glycochenodeoxycholic acid	7.59255	448.314	[M-H]-	Negative	amide column	yes
Glycocholic acid	6.53	464.434	[M-H]-	Negative	amide column	yes
Glycoursodeoxycholic acid	7.664	448.521	[M-H]-	Negative	amide column	yes
Hippuric acid	0.430292	178.058	[M-H]-	Negative	amide column	yes
Histidine	0.713	154.062	[M-H]-	Negative	amide column	yes
Homovanillic Acid	5.20318	181.058	[M-H]-	Negative	amide column	yes
Hydroxyphenyllactic acid	4.29592	181.058	[M-H]-	Negative	amide column	yes
Hyocholic acid	8.527	407.301	[M-H]-	Negative	amide column	yes
Hyodeoxycholic acid	11.707	391.302	[M-H]-	Negative	amide column	yes
Indole-3-carboxylic acid	4.196	212.002	[M-H]-	Negative	amide column	yes
Indole-3-pyruvic acid	6.11167	202.058	[M-H]-	Negative	amide column	yes
Indoleacrylic acid	0.616733	186.063	[M-H]-	Negative	amide column	yes
Isocitric acid	1.218	191.02	[M-H]-	Negative	amide column	yes
Isodeoxycholic acid (IDCA)	11.7245	391.104	[M-H]-	Negative	amide column	yes
Isoleucine	2.722	130.087	[M-H]-	Negative	amide column	yes
Isomaltose	7.33393	341.106	[M-H]-	Negative	amide column	yes
Levulinic acid	2.96798	115.047	[M-H]-	Negative	amide column	yes
Lithocholic acid (LCA)	16.686	375.201	[M-H]-	Negative	amide column	yes
Lithocholic acid-3-sulfate	3.19703	455.255	[M-H]-	Negative	amide column	yes
L-Leucic acid	2.60661	131.079	[M-H]-	Negative	amide column	yes
Maltotetraose	8.01997	665.212	[M-H]-	Negative	amide column	yes
Maltotriose	7.33398	503.159	[M-H]-	Negative	amide column	yes
Myo-inositol	6.36475	179.056	[M-H]-	Negative	amide column	yes
N-acetyl-l-methionine	3.14959	190.053	[M-H]-	Negative	amide column	yes
N-acetyltryptophan	2.9672	245.092	[M-H]-	Negative	amide column	yes
Norursodeoxycholic acid	0.8363	387.101	[M-H]-	Negative	amide column	yes
O-acetylserine	4.8475	146.045	[M-H]-	Negative	amide column	yes
Ornithine	0.724	131.083	[M-H]-	Negative	amide column	yes
Phenol	6.67717	93.0455	[M-H]-	Negative	amide column	yes
Phenoxyacetic acid	2.94867	151.047	[M-H]-	Negative	amide column	yes
Proline	1.524	114.055	[M-H]-	Negative	amide column	yes
Pyruvate	2.03952	87.0088	[M-H]-	Negative	amide column	yes
Quinic acid	4.76342	191.063	[M-H]-	Negative	amide column	yes
Quinolinic acid	6.834	166.022	[M-H]-	Negative	amide column	yes
Salicylic acid	5.02358	137.032	[M-H]-	Negative	amide column	yes
Sebacic acid	0.9734	201.121	[M-H]-	Negative	amide column	yes
Shikimic acid	6.79302	173.053	[M-H]-	Negative	amide column	yes
Taurochenodeoxycholic acid	8.43243	498.297	[M-H]-	Negative	amide column	yes
Taurocholic acid	7.0123	514.292	[M-H]-	Negative	amide column	yes
Taurolithocholic acid-3-sulfate	2.57068	562.259	[M-H]-	Negative	amide column	yes
Threonine	0.734	118.051	[M-H]-	Negative	amide column	yes
Ursocholic acid	1.33322	407.288	[M-H]-	Negative	amide column	yes
Ursodeoxycholic acid	6.84644	391.293	[M-H]-	Negative	amide column	yes
Lumichrome	1.01703	241.072	[M-H]-	Negative	amide column	yes
2-Methyllactic acid	0.552567	103.047	[M-H]-	Negative	amide column	yes
11,12-EET	7.179	319.24	[M-H]-	Negative	CSH C18 column	yes
12 S-HPETE	2.776	321.211	[M-H]-	Negative	CSH C18 column	yes
12(S)-HpETE	3.733	317.242	[M-H]-	Negative	CSH C18 column	yes
12,13-EpOME	5.641	295.227	[M-H]-	Negative	CSH C18 column	yes
12-HETE	5.682	319.226	[M-H]-	Negative	CSH C18 column	yes
12-oxoETE	3.613	317.002	[M-H]-	Negative	CSH C18 column	yes
14,15-EET	6.483	319.12	[M-H]-	Negative	CSH C18 column	yes
15-HEPE	4.1353	317.003	[M-H]-	Negative	CSH C18 column	yes
15-HETE	5.482	319.124	[M-H]-	Negative	CSH C18 column	yes
15-oxoETE	3.434	317.231	[M-H]-	Negative	CSH C18 column	yes
9-HETE	5.314	319.212	[M-H]-	Negative	CSH C18 column	yes
Butyric acid	0.682	87.1241	[M-H]-	Negative	CSH C18 column	yes
CerP d18:1/16:0	9.361	617.478	[M-H]-	Negative	CSH C18 column	yes
CerP d18:1/18:0	8.83955	645.51	[M-H]-	Negative	CSH C18 column	yes
Chenodeoxycholic acid	7.564	391.524	[M-H]-	Negative	CSH C18 column	yes
FA 18:1	4.76518	281.248	[M-H]-	Negative	CSH C18 column	yes
FA 18:2	5.414	279.232	[M-H]-	Negative	CSH C18 column	yes
FA 18:3	6.234	277.217	[M-H]-	Negative	CSH C18 column	yes
FA 19:0	4.868	297.279	[M-H]-	Negative	CSH C18 column	yes
FA 20:5	5.624	301.217	[M-H]-	Negative	CSH C18 column	yes
FA 22:0	4.90865	339.326	[M-H]-	Negative	CSH C18 column	yes
FA 22:5	6.32603	329.248	[M-H]-	Negative	CSH C18 column	yes
FA 22:6	6.03656	327.232	[M-H]-	Negative	CSH C18 column	yes
Glycerol	12.436	93.2461	[M-H]-	Negative	CSH C18 column	yes
Heneicosanoic acid	12.845	325.319	[M-H]-	Negative	CSH C18 column	yes
LPA 16:0	5.158	409.236	[M-H]-	Negative	CSH C18 column	yes
LPA 18:1	5.487	435.259	[M-H]-	Negative	CSH C18 column	yes
LPA 18:2	4.921	433.235	[M-H]-	Negative	CSH C18 column	yes
LPA 20:4	4.607	457.235	[M-H]-	Negative	CSH C18 column	yes
LPG 16:0	9.61975	483.272	[M-H]-	Negative	CSH C18 column	yes
LPG 18:0	10.11	511.303	[M-H]-	Negative	CSH C18 column	yes
LPG 18:1	4.085	509.288	[M-H]-	Negative	CSH C18 column	yes
LPG 18:2	8.555	507.272	[M-H]-	Negative	CSH C18 column	yes
LPI 16:0	7.69	571.288	[M-H]-	Negative	CSH C18 column	yes
LPI 18:0	8.96199	599.32	[M-H]-	Negative	CSH C18 column	yes
LPI 18:2	11.318	595.288	[M-H]-	Negative	CSH C18 column	yes
LPS 18:0	8.86991	524.299	[M-H]-	Negative	CSH C18 column	yes
Malonic acid	0.783	103.325	[M-H]-	Negative	CSH C18 column	yes
Methylmalonic acid	0.679	117.464	[M-H]-	Negative	CSH C18 column	yes
PA 16:0_18:0	11.0027	675.496	[M-H]-	Negative	CSH C18 column	yes
PG 16:0_16:0	13.9342	721.51	[M-H]-	Negative	CSH C18 column	yes
Phenylacetylglycine	3.87	191.921	[M-H]-	Negative	CSH C18 column	yes
PI 16:0_18:0	7.938	837.557	[M-H]-	Negative	CSH C18 column	yes
PI 18:0_18:1	6.927	863.573	[M-H]-	Negative	CSH C18 column	yes
PS 18:0_18:0	10.9903	790.56	[M-H]-	Negative	CSH C18 column	yes
(d4) 9,10-diHOME	5.421	317.221	[M-H]-	Negative	CSH C18 column	yes
N6-Methyl-L-lysine	9.24568	161.127	(M+H)+	Positive	amide column	no
1-Aminocyclopropanecarboxylic acid	6.6921	84.044	(M+H-H2O)+	Positive	amide column	no
5-Aminopentanoic acid	0.919983	100.075	(M+H-H2O)+	Positive	amide column	no
Gln-arg	5.30733	152.08	[M+2H]2+	Positive	amide column	no
LPE O-16:1	5.44	436.282	[M+COOH]-	Negative	CSH C18 column	no
LPE O-18:0	5.423	466.329	[M+COOH]-	Negative	CSH C18 column	no
PC 18:2_18:0	10.875	830.59	[M+COOH]-	Negative	CSH C18 column	no
PC 14:0_14:0	10.0098	722.497	[M+COOH]-	Negative	CSH C18 column	no
PC 14:0_18:1	11.904	776.544	[M+COOH]-	Negative	CSH C18 column	no
PC 15:0_16:0	8.65541	764.544	[M+COOH]-	Negative	CSH C18 column	no
PC 16:0_14:0	11.6064	750.529	[M+COOH]-	Negative	CSH C18 column	no
PC 16:0_16:1	11.2459	776.544	[M+COOH]-	Negative	CSH C18 column	no
PC 16:0_18:1	11.3435	804.575	[M+COOH]-	Negative	CSH C18 column	no
PC 16:0_20:1	10.95	832.607	[M+COOH]-	Negative	CSH C18 column	no
PC 16:0_20:2	13.168	830.591	[M+COOH]-	Negative	CSH C18 column	no
PC 16:0_22:0	12.5339	862.654	[M+COOH]-	Negative	CSH C18 column	no
PC 18:0_14:0	7.75661	778.56	[M+COOH]-	Negative	CSH C18 column	no
PC 18:0_22:1	8.02104	888.669	[M+COOH]-	Negative	CSH C18 column	no
PC 18:1_20:0	8.534	860.638	[M+COOH]-	Negative	CSH C18 column	no
PC 18:1_22:0	9.03951	888.669	[M+COOH]-	Negative	CSH C18 column	no
L-arginine-7-amido-4-methylcoumarin	7.36867	332.154	[M+H]+	Positive	amide column	no
L-ng-monomethylarginine	8.97776	189.158	[M+H]+	Positive	amide column	no
N,N-Dimethylguanosine	1.998	312.123	[M+H]+	Positive	amide column	no
(S)-beta-Aminoisobutyric Acid	4.30758	104.063	[M+H]+	Positive	amide column	no
17a-Hydroxyprogesterone	4.31288	331.2	[M+H]+	Positive	amide column	no
2-(Formylamino)Benzoic Acid	0.541617	164.043	[M+H]+	Positive	amide column	no
2,2'-dihydroxy-4,4'-dimethoxybenzophenone	3.97848	275.112	[M+H]+	Positive	amide column	no
2'-O-methylguanosine	3.542	298.107	[M+H]+	Positive	amide column	no
2'-O-methyluridine	1.001	259.085	[M+H]+	Positive	amide column	no
2-thiocytidine	4.243	260.063	[M+H]+	Positive	amide column	no
3-(2-Hydroxyphenyl)propanoic acid	2.80753	167.063	[M+H]+	Positive	amide column	no
3,4-dimethylbenzaldehyde	0.581742	135.08	[M+H]+	Positive	amide column	no
3-Aminosalicylic acid	2.74958	154.043	[M+H]+	Positive	amide column	no
3-methyl-l-histidine	6.70958	170.091	[M+H]+	Positive	amide column	no
4-hydroxy-l-phenylglycine	5.57658	168.075	[M+H]+	Positive	amide column	no
4-methylcatechol	4.94725	125.07	[M+H]+	Positive	amide column	no
4-Pentenoic acid	4.23593	101.052	[M+H]+	Positive	amide column	no
4-thiouridine	2.215	261.047	[M+H]+	Positive	amide column	no
5alpha-Pregnane-3,20-dione	7.83558	317.24	[M+H]+	Positive	amide column	no
5-carboxycytidine	1.68	288.075	[M+H]+	Positive	amide column	no
5'-Cytidylic acid	1.171	324.052	[M+H]+	Positive	amide column	no
5-formyl-2'-O-methylcytidine	1.2451	286.096	[M+H]+	Positive	amide column	no
5-iodocytidine	3.221	369.982	[M+H]+	Positive	amide column	no
5-L-Glutamyl-L-alanine	6.9399	219.096	[M+H]+	Positive	amide column	no
6-Dimethylaminopurine	1.0324	164.086	[M+H]+	Positive	amide column	no
6-methyluridine	2.6832	259.085	[M+H]+	Positive	amide column	no
9H-purine	3.699	121.044	[M+H]+	Positive	amide column	no
Aerucyclamide a	6.01288	535.206	[M+H]+	Positive	amide column	no
Ala-Asn-Lys	7.96069	332.193	[M+H]+	Positive	amide column	no
Ala-Glu	5.02663	219.096	[M+H]+	Positive	amide column	no
Angiotensin iii	3.18297	931.52	[M+H]+	Positive	amide column	no
Gln-asn	5.705	261.105	[M+H]+	Positive	amide column	no
Gln-Trp-Arg	6.86528	489.264	[M+H]+	Positive	amide column	no
Glufosinate	6.53146	182.08	[M+H]+	Positive	amide column	no
Glu-Gly-Arg	6.87895	361.18	[M+H]+	Positive	amide column	no
Glu-His	7.05767	285.117	[M+H]+	Positive	amide column	no
Glu-Lys	7.84253	276.153	[M+H]+	Positive	amide column	no
Glu-Ser	7.34082	235.091	[M+H]+	Positive	amide column	no
Gly-Pro-Ala	6.1268	244.127	[M+H]+	Positive	amide column	no
Gly-Thr-Arg	6.364	333.186	[M+H]+	Positive	amide column	no
Hc toxin	1.65993	437.231	[M+H]+	Positive	amide column	no
L-Phenylephrine	5.47155	168.095	[M+H]+	Positive	amide column	no
L-tyrosine, n-(2-benzoylphenyl)-o-[2-(methyl-2-pyridinylamino)ethyl]-	4.96838	496.212	[M+H]+	Positive	amide column	no
N4,2'-O-dimethylcytidine	6.874	272.117	[M+H]+	Positive	amide column	no
N6,2'-O-dimethyladenosine	1.7647	296.128	[M+H]+	Positive	amide column	no
N6-methyl-2'-deoxyadenosine	1.7684	266.117	[M+H]+	Positive	amide column	no
N6-methyladenosine	2.164	282.112	[M+H]+	Positive	amide column	no
N-acetylaspartylglutamic acid	7.58953	305.098	[M+H]+	Positive	amide column	no
N-acetyl-dl-valine	5.28383	160.095	[M+H]+	Positive	amide column	no
N-arachidonoyldopamine	3.21168	440.332	[M+H]+	Positive	amide column	no
N-formylkynurenine	4.42302	237.08	[M+H]+	Positive	amide column	no
Ng,ng-dimethyl-l-arginine	8.56914	203.149	[M+H]+	Positive	amide column	no
Octanediamide, n1-hydroxy-n8-[4-[4-[(1-oxo-5-hexyn-1-yl)amino]benzoyl]phenyl]-	4.96062	478.222	[M+H]+	Positive	amide column	no
Ophthalmate	6.72358	290.134	[M+H]+	Positive	amide column	no
P-Aminobenzoate	0.642817	138.048	[M+H]+	Positive	amide column	no
Pro-arg	7.77486	272.169	[M+H]+	Positive	amide column	no
Propanoic acid, 2-[[1-[3-[4-([1,1'-biphenyl]-4-ylcarbonyl)-2-propylphenoxy] propyl]-1,2,3,4-tetrahydro-5-quinolinyl]oxy]-2-methyl-	4.98422	592.299	[M+H]+	Positive	amide column	no
Stachydrine hydrochloride	6.32002	143.102	[M+H]+	Positive	amide column	no
1,5-Diaminopentane	0.645067	101.116	[M+H]+	Positive	amide column	no
1-amino-Cyclopropanecarboxylic acid	6.6929	102.054	[M+H]+	Positive	amide column	no
4-Hydroxytoluene	0.647317	107.138	[M+H]+	Positive	amide column	no
Arg-Ala	7.11063	246.154	[M+H]+	Positive	amide column	no
Arg-Ala-Lys	6.61921	374.238	[M+H]+	Positive	amide column	no
Arg-Arg-Lys	5.22394	459.304	[M+H]+	Positive	amide column	no
Arg-Gln	7.5497	303.173	[M+H]+	Positive	amide column	no
Arg-glu	7.72981	304.159	[M+H]+	Positive	amide column	no
Arg-Glu-Lys	7.10268	432.241	[M+H]+	Positive	amide column	no
Arg-gly	7.4989	232.138	[M+H]+	Positive	amide column	no
Arg-Pro	6.89442	272.169	[M+H]+	Positive	amide column	no
Arg-Val	6.68137	274.184	[M+H]+	Positive	amide column	no
Asp-Pro-Arg	7.35053	387.197	[M+H]+	Positive	amide column	no
Benzamide, 4-[(3ar,4r,7s,7as)-1,3,3a,4,7,7a-hexahydro-1,3-dioxo-4,7-methano-2h-isoindol-2-yl]-n-8-quinolinyl-, rel-	6.1887	410.163	[M+H]+	Positive	amide column	no
His-Asn	6.33413	270.118	[M+H]+	Positive	amide column	no
His-Gln	6.24243	284.133	[M+H]+	Positive	amide column	no
His-Leu	4.99265	269.159	[M+H]+	Positive	amide column	no
His-Pro	6.27045	253.127	[M+H]+	Positive	amide column	no
His-Thr	6.12754	257.126	[M+H]+	Positive	amide column	no
His-Val	5.32083	255.143	[M+H]+	Positive	amide column	no
Leu-Cys	3.48158	235.116	[M+H]+	Positive	amide column	no
Pro-Ala	5.65432	187.107	[M+H]+	Positive	amide column	no
Putrescine	3.03396	87.1	[M+H]+	Positive	amide column	no
LPC O-16:0	5.426	482.358	[M+H]+	Positive	CSH C18 column	no
1-(4,6-dimethylpyrimidin-2-yl)-3-methyl-N-phenyl-1H-pyrazol-6-amine	7.093	280.152	[M+H]+	Positive	CSH C18 column	no
1-Amlnocydohexanecarboxylic Acid	0.928	144.106	[M+H]+	Positive	CSH C18 column	no
SHexCer(d18:1:/16:0(OH))	10.891	796.8	[M+H]+	Positive	CSH C18 column	no
SHexCer(d18:1:/16:0)	11.1174	780.8	[M+H]+	Positive	CSH C18 column	no
CAR C10:0	8.512	316.25	[M+H]+	Positive	CSH C18 column	no
CAR C10:1	8.404	314.234	[M+H]+	Positive	CSH C18 column	no
CAR C10:1-OH	8.23392	330.229	[M+H]+	Positive	CSH C18 column	no
CAR C12:1	10.477	342.265	[M+H]+	Positive	CSH C18 column	no
CAR C12:1-OH	8.994	358.26	[M+H]+	Positive	CSH C18 column	no
CAR C14:1	9.269	370.297	[M+H]+	Positive	CSH C18 column	no
CAR C20:0	6.93189	456.404	[M+H]+	Positive	CSH C18 column	no
CAR C3:1-2OH	9.49	248.113	[M+H]+	Positive	CSH C18 column	no
CAR C4:1-2OH	7.782	262.129	[M+H]+	Positive	CSH C18 column	no
CAR C5:1-2OH	8.006	274.13	[M+H]+	Positive	CSH C18 column	no
CAR C6:1	6.77021	258.171	[M+H]+	Positive	CSH C18 column	no
CAR C8:1	8.54019	286.203	[M+H]+	Positive	CSH C18 column	no
CAR C9:0	9.362	302.233	[M+H]+	Positive	CSH C18 column	no
Cer d16:1/22:0	6.623	593.575	[M+H]+	Positive	CSH C18 column	no
Cer d16:1/23:0	6.86455	607.59	[M+H]+	Positive	CSH C18 column	no
Cer d16:1/24:0	6.881	621.606	[M+H]+	Positive	CSH C18 column	no
Cer d16:1/24:1	7.07085	619.59	[M+H]+	Positive	CSH C18 column	no
Cer d18:0/22:0	8.43316	623.622	[M+H]+	Positive	CSH C18 column	no
Cer d18:0/24:0	7.86255	651.653	[M+H]+	Positive	CSH C18 column	no
Cer d18:0/24:1	8.059	649.637	[M+H]+	Positive	CSH C18 column	no
Cer d18:1/16:1	2.21239	535.496	[M+H]+	Positive	CSH C18 column	no
Cer d18:1/20:0	2.90032	593.575	[M+H]+	Positive	CSH C18 column	no
Cer d18:1/22:0	3.20449	621.606	[M+H]+	Positive	CSH C18 column	no
Cer d18:1/22:1	6.07332	619.59	[M+H]+	Positive	CSH C18 column	no
Cer d18:1/23:0	4.0833	635.622	[M+H]+	Positive	CSH C18 column	no
Cer d18:1/24:0	4.30916	649.637	[M+H]+	Positive	CSH C18 column	no
Cer d18:1/24:0 2OH	8.192	665.632	[M+H]+	Positive	CSH C18 column	no
Cer d18:1/24:1	6.333	647.622	[M+H]+	Positive	CSH C18 column	no
Cer d18:1/25:0	4.33107	663.653	[M+H]+	Positive	CSH C18 column	no
Cer d18:1/26:0	5.77399	677.669	[M+H]+	Positive	CSH C18 column	no
Cer d18:2/20:0	7.37048	591.559	[M+H]+	Positive	CSH C18 column	no
Cer d18:2/22:0	7.64549	619.59	[M+H]+	Positive	CSH C18 column	no
Cer d18:2/23:0	7.767	633.606	[M+H]+	Positive	CSH C18 column	no
Cer d18:2/24:0	8.40882	647.622	[M+H]+	Positive	CSH C18 column	no
Cer d18:2/24:1	6.06313	645.606	[M+H]+	Positive	CSH C18 column	no
Cer t18:0/22:0	9.43879	639.617	[M+H]+	Positive	CSH C18 column	no
Cer t18:0/24:0	9.61531	667.648	[M+H]+	Positive	CSH C18 column	no
DG 18:1_20:5	11.7673	641.514	[M+H]+	Positive	CSH C18 column	no
DG 18:1_22:6	11.9508	667.53	[M+H]+	Positive	CSH C18 column	no
DG 36:3e	11.8108	605.55	[M+H]+	Positive	CSH C18 column	no
Hex2Cer(d18:1/16:0)	11.2778	862.6	[M+H]+	Positive	CSH C18 column	no
Hex2Cer(d18:2/16:0)	10.9269	860.6	[M+H]+	Positive	CSH C18 column	no
Hex3Cer(d18:1/16:0)	10.9262	1024.7	[M+H]+	Positive	CSH C18 column	no
HexCer d18:1_16:0	15.664	698.557	[M+H]+	Positive	CSH C18 column	no
HexCer d18:1_16:1	15.735	700.572	[M+H]+	Positive	CSH C18 column	no
HexCer(d18:1/16:0)	10.191	700.573	[M+H]+	Positive	CSH C18 column	no
HexCer(d18:1/16:1)	9.89157	698.557	[M+H]+	Positive	CSH C18 column	no
HexCer(d18:1/18:0)	10.2197	728.604	[M+H]+	Positive	CSH C18 column	no
HexCer(d18:1/20:0)	10.4433	756.635	[M+H]+	Positive	CSH C18 column	no
HexCer(d18:1/20:1)	10.5244	754.62	[M+H]+	Positive	CSH C18 column	no
HexCer(d18:1/22:0)	10.4929	784.667	[M+H]+	Positive	CSH C18 column	no
HexCer(d18:1/22:1)	10.7997	782.651	[M+H]+	Positive	CSH C18 column	no
HexCer(d18:1/23:0)	10.5534	798.682	[M+H]+	Positive	CSH C18 column	no
HexCer(d18:1/24:0)	10.4935	812.698	[M+H]+	Positive	CSH C18 column	no
HexCer(d18:1/24:1)	10.7799	810.682	[M+H]+	Positive	CSH C18 column	no
LPC 14:0	3.804	468.309	[M+H]+	Positive	CSH C18 column	no
LPC 15:0	6.74801	482.321	[M+H]+	Positive	CSH C18 column	no
LPC 15:1	5.6834	480.306	[M+H]+	Positive	CSH C18 column	no
LPC 16:2	5.60395	492.309	[M+H]+	Positive	CSH C18 column	no
LPC 17:0	5.212	510.355	[M+H]+	Positive	CSH C18 column	no
LPC 18:3	4.56484	518.325	[M+H]+	Positive	CSH C18 column	no
LPC 19:0	5.8225	538.388	[M+H]+	Positive	CSH C18 column	no
LPC 20:0	8.10018	552.403	[M+H]+	Positive	CSH C18 column	no
LPC 20:1	4.49099	550.387	[M+H]+	Positive	CSH C18 column	no
LPC 20:2	3.97885	548.372	[M+H]+	Positive	CSH C18 column	no
LPC 20:3	8.086	546.356	[M+H]+	Positive	CSH C18 column	no
LPC 20:5	6.08513	542.324	[M+H]+	Positive	CSH C18 column	no
LPC 22:0	6.46105	580.434	[M+H]+	Positive	CSH C18 column	no
LPC 22:1	3.738	578.418	[M+H]+	Positive	CSH C18 column	no
LPC 22:2	4.605	576.403	[M+H]+	Positive	CSH C18 column	no
LPC 22:4	4.311	572.372	[M+H]+	Positive	CSH C18 column	no
LPC 22:5	3.78799	570.363	[M+H]+	Positive	CSH C18 column	no
LPC 22:6	6.61216	568.34	[M+H]+	Positive	CSH C18 column	no
LPC 24:1	3.594	606.449	[M+H]+	Positive	CSH C18 column	no
LPC 24:2	6.982	604.434	[M+H]+	Positive	CSH C18 column	no
LPC O-14:0	14.243	454.33	[M+H]+	Positive	CSH C18 column	no
LPC O-16:1	5.504	480.342	[M+H]+	Positive	CSH C18 column	no
LPC O-18:1	5.798	508.373	[M+H]+	Positive	CSH C18 column	no
LPC O-18:2	5.885	506.358	[M+H]+	Positive	CSH C18 column	no
LPC O-20:0	10.7023	538.424	[M+H]+	Positive	CSH C18 column	no
LPC O-20:1	11.8954	536.408	[M+H]+	Positive	CSH C18 column	no
LPC O-20:2	10.4195	534.392	[M+H]+	Positive	CSH C18 column	no
LPC O-20:3	8.363	532.377	[M+H]+	Positive	CSH C18 column	no
LPC O-22:0	10.2482	566.455	[M+H]+	Positive	CSH C18 column	no
LPC O-22:1	12.5933	564.439	[M+H]+	Positive	CSH C18 column	no
LPC O-22:2	12.0525	562.424	[M+H]+	Positive	CSH C18 column	no
LPC O-24:0	5.171	594.486	[M+H]+	Positive	CSH C18 column	no
LPC O-24:1	8.135	592.471	[M+H]+	Positive	CSH C18 column	no
LPE 16:1	9.058	452.277	[M+H]+	Positive	CSH C18 column	no
LPE 17:0	6.791	468.305	[M+H]+	Positive	CSH C18 column	no
LPE 20:1	9.267	508.34	[M+H]+	Positive	CSH C18 column	no
LPE 20:3	6.02746	504.309	[M+H]+	Positive	CSH C18 column	no
LPE 22:6	9.452	526.294	[M+H]+	Positive	CSH C18 column	no
LPE P-16:0	1.43902	438.312	[M+H]+	Positive	CSH C18 column	no
LPE P-17:0	1.049	452.31	[M+H]+	Positive	CSH C18 column	no
LPE P-18:0	7.82783	466.321	[M+H]+	Positive	CSH C18 column	no
LPE P-18:1	1.85717	464.321	[M+H]+	Positive	CSH C18 column	no
LPE P-20:0	1.50375	494.324	[M+H]+	Positive	CSH C18 column	no
PC 15:0_20:4	10.633	768.552	[M+H]+	Positive	CSH C18 column	no
PC 18:1_20:4	10.42	808.584	[M+H]+	Positive	CSH C18 column	no
PC O-16:0_18:2	10.493	744.591	[M+H]+	Positive	CSH C18 column	no
PC O-16:0_20:4	11.898	768.591	[M+H]+	Positive	CSH C18 column	no
PC O-18:1_20:4	11.969	794.606	[M+H]+	Positive	CSH C18 column	no
PC O-14:0_20:4	1.89767	740.559	[M+H]+	Positive	CSH C18 column	no
PC O-16:0_14:0	1.577	692.559	[M+H]+	Positive	CSH C18 column	no
PC O-16:0_16:0	10.1197	720.591	[M+H]+	Positive	CSH C18 column	no
PC O-16:0_16:1	11.2048	718.575	[M+H]+	Positive	CSH C18 column	no
PC O-16:0_18:2	9.77058	744.591	[M+H]+	Positive	CSH C18 column	no
PC O-16:0_20:4	14.527	768.591	[M+H]+	Positive	CSH C18 column	no
PC O-16:0_22:1	10.6935	802.669	[M+H]+	Positive	CSH C18 column	no
PC O-16:1_16:1	12.3474	716.559	[M+H]+	Positive	CSH C18 column	no
PC O-16:1_20:4	11.4705	766.575	[M+H]+	Positive	CSH C18 column	no
PC O-16:1_20:5	12.551	764.559	[M+H]+	Positive	CSH C18 column	no
PC O-16:1_22:6	10.039	790.575	[M+H]+	Positive	CSH C18 column	no
PC O-18:0_18:1	12.5048	774.638	[M+H]+	Positive	CSH C18 column	no
PC O-18:0_18:2	11.2862	772.622	[M+H]+	Positive	CSH C18 column	no
PC O-18:0_20:3	10.8468	798.638	[M+H]+	Positive	CSH C18 column	no
PC O-18:0_20:4	10.153	796.622	[M+H]+	Positive	CSH C18 column	no
PC O-18:0_22:6	12.409	820.622	[M+H]+	Positive	CSH C18 column	no
PC O-18:1_16:0	10.1147	746.606	[M+H]+	Positive	CSH C18 column	no
PC O-18:1_18:2	10.5774	770.606	[M+H]+	Positive	CSH C18 column	no
PC O-18:1_20:4	8.13176	794.606	[M+H]+	Positive	CSH C18 column	no
PC O-18:2_20:4	13.269	792.591	[M+H]+	Positive	CSH C18 column	no
PC O-20:0_20:4	12.3943	824.653	[M+H]+	Positive	CSH C18 column	no
PC O-20:1_20:4	13.4619	822.638	[M+H]+	Positive	CSH C18 column	no
PC O-22:1_20:4	11.714	850.669	[M+H]+	Positive	CSH C18 column	no
PC O-24:0_20:4	9.7	880.716	[M+H]+	Positive	CSH C18 column	no
PE P-16:0_18:2	8.00175	700.528	[M+H]+	Positive	CSH C18 column	no
PE P-17:0_22:6	13.7403	762.544	[M+H]+	Positive	CSH C18 column	no
PE P-18:0_18:1	10.3369	730.575	[M+H]+	Positive	CSH C18 column	no
PE P-18:0_20:3	8.6157	754.575	[M+H]+	Positive	CSH C18 column	no
PE P-18:0_20:5	12.9688	750.544	[M+H]+	Positive	CSH C18 column	no
PE P-18:1_18:1	10.4542	728.559	[M+H]+	Positive	CSH C18 column	no
PE P-18:1_20:5	14.5517	748.528	[M+H]+	Positive	CSH C18 column	no
PE P-18:1_22:5	10.5127	776.559	[M+H]+	Positive	CSH C18 column	no
PE P-18:2_20:4	11.739	748.528	[M+H]+	Positive	CSH C18 column	no
PE P-20:1_18:2	11.7601	754.575	[M+H]+	Positive	CSH C18 column	no
PE P-20:1_22:6	12.2726	802.575	[M+H]+	Positive	CSH C18 column	no
PE P-22:1_20:4	13.5786	806.606	[M+H]+	Positive	CSH C18 column	no
SM d18:0/12:0	10.014	649.528	[M+H]+	Positive	CSH C18 column	no
SM d18:0/14:0	9.61143	677.56	[M+H]+	Positive	CSH C18 column	no
SM d18:0/16:0	8.82079	705.591	[M+H]+	Positive	CSH C18 column	no
SM d18:0/17:0	8.32691	719.607	[M+H]+	Positive	CSH C18 column	no
SM d18:0/22:0	9.58786	789.685	[M+H]+	Positive	CSH C18 column	no
SM d18:1/12:0	11.8748	647.513	[M+H]+	Positive	CSH C18 column	no
SM d18:1/14:0	11.5226	675.544	[M+H]+	Positive	CSH C18 column	no
SM d18:1/15:0	10.9493	689.56	[M+H]+	Positive	CSH C18 column	no
SM d18:1/16:1	11.0891	701.56	[M+H]+	Positive	CSH C18 column	no
SM d18:1/17:0	11.8435	717.591	[M+H]+	Positive	CSH C18 column	no
SM d18:1/17:1	9.41469	715.575	[M+H]+	Positive	CSH C18 column	no
SM d18:1/18:0	10.3524	731.607	[M+H]+	Positive	CSH C18 column	no
SM d18:1/18:1	10.7626	729.591	[M+H]+	Positive	CSH C18 column	no
SM d18:1/19:0	9.87821	745.622	[M+H]+	Positive	CSH C18 column	no
SM d18:1/19:1	9.87526	741.591	[M+H]+	Positive	CSH C18 column	no
SM d18:1/20:0	10.5175	759.638	[M+H]+	Positive	CSH C18 column	no
SM d18:1/20:1	11.2251	757.622	[M+H]+	Positive	CSH C18 column	no
SM d18:1/21:0	11.5757	773.654	[M+H]+	Positive	CSH C18 column	no
SM d18:1/21:1	9.87337	771.638	[M+H]+	Positive	CSH C18 column	no
SM d18:1/22:0	9.365	787.669	[M+H]+	Positive	CSH C18 column	no
SM d18:1/22:1	11.7983	785.654	[M+H]+	Positive	CSH C18 column	no
SM d18:1/23:0	10.4969	801.685	[M+H]+	Positive	CSH C18 column	no
SM d18:1/24:0	7.89547	815.701	[M+H]+	Positive	CSH C18 column	no
SM d18:1/24:1	10.171	813.685	[M+H]+	Positive	CSH C18 column	no
SM d18:1/25:0	10.4824	829.716	[M+H]+	Positive	CSH C18 column	no
SM d18:1/25:1	11.608	827.701	[M+H]+	Positive	CSH C18 column	no
SM d18:1/26:0	10.3364	843.7	[M+H]+	Positive	CSH C18 column	no
SM d18:1/26:1	10.2076	841.716	[M+H]+	Positive	CSH C18 column	no
SM d18:2/14:0	9.11353	673.528	[M+H]+	Positive	CSH C18 column	no
SM d18:2/18:1	11.5632	727.575	[M+H]+	Positive	CSH C18 column	no
SM d18:2/20:1	12.6614	755.607	[M+H]+	Positive	CSH C18 column	no
SM d18:2/22:1	9.45335	783.638	[M+H]+	Positive	CSH C18 column	no
SM d18:2/23:1	9.33	797.654	[M+H]+	Positive	CSH C18 column	no
SM d18:2/24:1	10.1228	811.669	[M+H]+	Positive	CSH C18 column	no
SM d18:2/24:2	8.39452	809.669	[M+H]+	Positive	CSH C18 column	no
SM d18:2/24:3	9.926	807.638	[M+H]+	Positive	CSH C18 column	no
SM d18:2/25:1	13.783	825.685	[M+H]+	Positive	CSH C18 column	no
SM d18:2/26:1	10.5949	839.701	[M+H]+	Positive	CSH C18 column	no
SM d20:0/24:1	14.838	843.732	[M+H]+	Positive	CSH C18 column	no
SPH d16:1	9.80713	272.259	[M+H]+	Positive	CSH C18 column	no
SPH d18:2	13.6716	298.275	[M+H]+	Positive	CSH C18 column	no
trans-11-Eicosenoic acid	25.468	311.298	[M+H]+	Positive	CSH C18 column	no
α-Keto-γ-(methylthio)butyric acid	14.158	149.026	[M+H]+	Positive	CSH C18 column	no
4-hydroxy-l-isoleucine	5.90555	102.09	[M+H-CH2O2]+	Positive	amide column	no
L-glutamic acid, dimethyl ester	3.8891	144.064	[M+H-CH4O]+	Positive	amide column	no
L-arginine, methyl ester	4.30445	130.064	[M+H-CH5N3]+	Positive	amide column	no
LPE O-18:1	4.97647	464.312	[M+HCOO]-	Positive	CSH C18 column	no
LPE O-18:2	4.25516	462.298	[M+HCOO]-	Negative	CSH C18 column	no
LPE O-19:1	6.02603	478.329	[M+HCOO]-	Negative	CSH C18 column	no
N-alpha-acetyl-l-lysine	4.42175	171.112	[M+H-H2O]+	Positive	amide column	no
Dl-2,4-diaminobutyric acid	6.31262	101.07	[M+H-H2O]+	Positive	amide column	no
Man3 a	8.49968	933.313	[M+Na]+	Positive	amide column	no
5-amino-2-(3,4'-dihydroxy-4,4,7,8a-tetramethyl-6'-oxospiro[2,3,4a,5,6,7-hexahydro-1h-naphthalene-8,2'-3,8-dihydrofuro[2,3-e]isoindole]-7'-yl)-5-oxopentanoic acid	7.97105	537.278	[M+Na]+	Positive	amide column	no
Amprenavir	4.97897	528.194	[M+Na]+	Positive	amide column	no
Glucose 1-phosphate	7.8527	283.018	[M+Na]+	Positive	amide column	no
L-serine, n-(1-oxohexadecyl)-o-phosphono-	6.7649	446.233	[M+Na]+	Positive	amide column	no
L-valinamide, n-(4-methoxy-1,4-dioxobutyl)-l-alanyl-l-alanyl-l-prolyl-n-(4-methyl-2-oxo-2h-1-benzopyran-7-yl)-	7.67232	650.272	[M+Na]+	Positive	amide column	no
DG 16:0_22:5	11.8966	665.512	[M+Na]+	Positive	CSH C18 column	no
DG 17:0_18:2	12.2379	629.512	[M+Na]+	Positive	CSH C18 column	no
DG 17:0_20:4	12.015	653.512	[M+Na]+	Positive	CSH C18 column	no
DG 18:1_22:5	12.1059	691.527	[M+Na]+	Positive	CSH C18 column	no
DG 18:2_16:0	11.9787	615.496	[M+Na]+	Positive	CSH C18 column	no
DG 33:1	12.0361	603.496	[M+Na]+	Positive	CSH C18 column	no
CE 15:0	14.8388	628.603	[M+NH4]+	Positive	CSH C18 column	no
CE 16:1	13.52	640.613	[M+NH4]+	Positive	CSH C18 column	no
CE 17:1	14.8643	654.619	[M+NH4]+	Positive	CSH C18 column	no
CE 18:3	14.9391	664.613	[M+NH4]+	Positive	CSH C18 column	no
CE 20:1	13.4369	696.675	[M+NH4]+	Positive	CSH C18 column	no
CE 20:2	13.67	694.657	[M+NH4]+	Positive	CSH C18 column	no
CE 20:3	12.7994	692.644	[M+NH4]+	Positive	CSH C18 column	no
CE 20:5	14.294	688.613	[M+NH4]+	Positive	CSH C18 column	no
CE 22:4	14.557	718.66	[M+NH4]+	Positive	CSH C18 column	no
CE 22:5	14.672	716.644	[M+NH4]+	Positive	CSH C18 column	no
CE 22:6	13.9297	714.628	[M+NH4]+	Positive	CSH C18 column	no
DG 16:0_22:4	11.9484	662.572	[M+NH4]+	Positive	CSH C18 column	no
DG 18:1_18:2	11.7602	636.556	[M+NH4]+	Positive	CSH C18 column	no
DG 18:1_20:2	11.7774	664.587	[M+NH4]+	Positive	CSH C18 column	no
DG 18:1_22:3	11.9355	690.603	[M+NH4]+	Positive	CSH C18 column	no
DG 19:0_18:2	12.242	652.587	[M+NH4]+	Positive	CSH C18 column	no
DG 32:1e	11.9898	570.546	[M+NH4]+	Positive	CSH C18 column	no
DG 42:6	12.1994	714.603	[M+NH4]+	Positive	CSH C18 column	no
TG 11:0_18:1_18:2	15.4598	804.708	[M+NH4]+	Positive	CSH C18 column	no
TG 12:0e_18:3_22:6	15.503	831.686	[M+NH4]+	Positive	CSH C18 column	no
TG 14:0_18:3_22:6	15.5432	890.723	[M+NH4]+	Positive	CSH C18 column	no
TG 16:0_10:0_14:0	15.6562	712.645	[M+NH4]+	Positive	CSH C18 column	no
TG 16:0_10:2_16:0	15.459	736.645	[M+NH4]+	Positive	CSH C18 column	no
TG 16:0_10:4_23:0	15.5949	830.723	[M+NH4]+	Positive	CSH C18 column	no
TG 16:0_12:3_20:4	15.562	793.634	[M+NH4]+	Positive	CSH C18 column	no
TG 16:0_13:0_16:0	15.63	782.723	[M+NH4]+	Positive	CSH C18 column	no
TG 16:0_14:4_22:5	15.5421	845.665	[M+NH4]+	Positive	CSH C18 column	no
TG 16:0_18:3_18:3	15.5415	868.739	[M+NH4]+	Positive	CSH C18 column	no
TG 16:0_8:0_18:3	15.651	717.603	[M+NH4]+	Positive	CSH C18 column	no
TG 16:1_18:3_18:3	15.5907	866.723	[M+NH4]+	Positive	CSH C18 column	no
TG 16:2e_10:1_10:3	15.6485	613.483	[M+NH4]+	Positive	CSH C18 column	no
TG 16:2e_21:0_22:6	15.5311	931.811	[M+NH4]+	Positive	CSH C18 column	no
TG 18:1_14:4_22:5	15.581	871.681	[M+NH4]+	Positive	CSH C18 column	no
TG 18:2e_18:2_22:1	15.61	923.843	[M+NH4]+	Positive	CSH C18 column	no
TG 18:3_14:1_18:2	15.5255	840.708	[M+NH4]+	Positive	CSH C18 column	no
TG 18:3_17:1_22:5	15.495	932.77	[M+NH4]+	Positive	CSH C18 column	no
TG 18:3_18:2_18:3	15.6508	892.739	[M+NH4]+	Positive	CSH C18 column	no
TG 18:3_18:2_22:5	15.5028	944.77	[M+NH4]+	Positive	CSH C18 column	no
TG 18:3_22:5_22:5	15.5244	994.786	[M+NH4]+	Positive	CSH C18 column	no
TG 18:3e_16:0_22:2	15.569	895.811	[M+NH4]+	Positive	CSH C18 column	no
TG 18:4_18:1_18:2	15.6432	877.728	[M+NH4]+	Positive	CSH C18 column	no
TG 20:2e_15:0_15:0	15.594	839.746	[M+NH4]+	Positive	CSH C18 column	no
TG 20:3e_16:0_18:2	15.6298	867.78	[M+NH4]+	Positive	CSH C18 column	no
TG 20:4_22:6_22:6	15.518	1016.77	[M+NH4]+	Positive	CSH C18 column	no
TG 20:4e_11:3_22:5	15.4678	861.637	[M+NH4]+	Positive	CSH C18 column	no
TG 22:2_12:4_22:6	15.571	895.681	[M+NH4]+	Positive	CSH C18 column	no
TG 29:0_11:3_22:5	15.535	987.838	[M+NH4]+	Positive	CSH C18 column	no
L-alaninamide, n-[2-[2-(hydroxyamino)-2-oxoethyl]-4-methyl-1-oxopentyl]-3-(2-naphthalenyl)-l-alanyl-	6.97653	455.243	[M-H]-	Negative	amide column	no
L-cysteine-glutathione disulfide	8.21943	425.078	[M-H]-	Negative	amide column	no
L-leucine, n-acetyl	1.24102	172.096	[M-H]-	Negative	amide column	no
N-acetyl-l-aspartic acid	2.42324	174.04	[M-H]-	Negative	amide column	no
N-acetylneuraminic acid	6.13247	308.097	[M-H]-	Negative	amide column	no
(3,4-Dimethoxyphenyl) Acetic Acid	0.668675	195.074	[M-H]-	Negative	amide column	no
.alpha.-L-Glu-Gly	3.26048	203.048	[M-H]-	Negative	amide column	no
2,4-Dihydroxy Benzoic Acid	0.568333	153.027	[M-H]-	Negative	amide column	no
2,5-Dihydroxy Benzoic Acid	2.77283	153.027	[M-H]-	Negative	amide column	no
23-nordeoxycholic acid (NDCA)	17.563	377.1	[M-H]-	Negative	amide column	no
2-Amino-3-methoxybenzoic acid	3.04259	166.058	[M-H]-	Negative	amide column	no
2-amino-7-methyl-1,7-dihydro-6H-purin-6-one	1.2341	164.065	[M-H]-	Negative	amide column	no
2-Hydroxy-6-Aminopurine	7.267	150.049	[M-H]-	Negative	amide column	no
2-Hydroxydecanoic acid	3.01073	187.141	[M-H]-	Negative	amide column	no
2-Phospho-D-glyceric acid	6.27062	185.057	[M-H]-	Negative	amide column	no
3-(3-hydroxyphenyl)-3-hydroxypropionic acid	1.02657	181.058	[M-H]-	Negative	amide column	no
3,4-Dihydroxyphenylacetic Acid	6.30822	167.042	[M-H]-	Negative	amide column	no
3,4-Dihydroxyphenylglycol	0.584767	169.163	[M-H]-	Negative	amide column	no
3-Hydroxyanthranilic Acid	0.552767	152.043	[M-H]-	Negative	amide column	no
3-Methyl-2-oxovaleric acid	6.32732	129.063	[M-H]-	Negative	amide column	no
4-Hydroxy-3-methylbenzoic acid	8.19785	151.047	[M-H]-	Negative	amide column	no
4-hydroxybenzoic acid	2.96138	137.032	[M-H]-	Negative	amide column	no
4-Methoxyphenylacetic acid	2.83701	165.063	[M-H]-	Negative	amide column	no
5a-CHOLANIC acid-3, 6-DIONE	0.837	387.1	[M-H]-	Negative	amide column	no
5a-CHOLANIC acid-3a-OL-6-ONE	9.66	389.1	[M-H]-	Negative	amide column	no
5b-CHOLANIC acid-3a-OL-12-ONE	10.688	389.104	[M-H]-	Negative	amide column	no
5b-CHOLANIC acid-3a-OL-7-ONE	10.338	389.102	[M-H]-	Negative	amide column	no
5b-cholanic acid-3-ONE	15.998	373.2	[M-H]-	Negative	amide column	no
5-Hydroxymethyluracil	6.49	141.038	[M-H]-	Negative	amide column	no
6,7-diketolithocholic acid	6.96957	403.256	[M-H]-	Negative	amide column	no
6a,7a-Dihydroxy-3-oxo-5b-cholan-24-oic Acid	8.389	405.101	[M-H]-	Negative	amide column	no
6-Phosphogluconic acid	3.6914	275.025	[M-H]-	Negative	amide column	no
Glu-Gln	7.04495	274.103	[M-H]-	Negative	amide column	no
Glycerol 3-phosphate	5.63527	171.014	[M-H]-	Negative	amide column	no
N-Acetyl-D-Glucosamine 6-Phosphate	2.54312	300.038	[M-H]-	Negative	amide column	no
N-acetyl-d-mannosamine	2.86212	220.063	[M-H]-	Negative	amide column	no
N-acetylglutamate	3.34822	188.056	[M-H]-	Negative	amide column	no
Norchenodeoxycholic acid	10.145	377.101	[M-H]-	Negative	amide column	no
Phenylacetyl-l-glutamine	3.43543	263.102	[M-H]-	Negative	amide column	no
Potassium Phenyl Sulfate	6.5236	172.99	[M-H]-	Negative	amide column	no
Propanoic acid, 2-(4-chloro-2-methylphenoxy)-	0.302017	213.055	[M-H]-	Negative	amide column	no
Propofol .beta.-d-glucuronide	2.62466	353.159	[M-H]-	Negative	amide column	no
Propofol Glucuronide	2.83707	353.168	[M-H]-	Negative	amide column	no
protocatechuic acid	0.552283	153.027	[M-H]-	Negative	amide column	no
Protocatechuic Aldehyde	0.5526	139.032	[M-H]-	Negative	amide column	no
Ribose-5-phosphate Barium Salt Hydrate	3.08432	364.42	[M-H]-	Negative	amide column	no
Sumiki's acid	4.8414	141.027	[M-H]-	Negative	amide column	no
2,4-Hexadienoic acid	4.29315	111.052	[M-H]-	Negative	amide column	no
2-hydroxy-2-methylbutyric acid	2.97517	117.063	[M-H]-	Negative	amide column	no
2-hydroxyisovaleric Acid	0.551883	117.063	[M-H]-	Negative	amide column	no
3-hydroxyisovaleric acid	0.322417	117.063	[M-H]-	Negative	amide column	no
BPG	0.680425	265.04	[M-H]-	Negative	amide column	no
Dl-a-hydroxybutyric acid	1.65421	103.04	[M-H]-	Negative	amide column	no
Methylmalonate	6.62555	117.027	[M-H]-	Negative	amide column	no
Phe-met-arg-phe-amide	3.89218	597.301	[M-H]-	Negative	amide column	no
trans-aconitic acid	0.766067	173.016	[M-H]-	Negative	amide column	no
Uracil-5-carboxylic acid	1.137	155.017	[M-H]-	Negative	amide column	no
Xyluose-5-phosphate	6.40132	229.019	[M-H]-	Negative	amide column	no
FA 17:0	5.302	269.248	[M-H]-	Negative	CSH C18 column	no
FA 17:1	4.89	267.232	[M-H]-	Negative	CSH C18 column	no
(R)-2-hydroxystearic acid	15.9412	299.264	[M-H]-	Negative	CSH C18 column	no
18-HETE	5.695	319.001	[M-H]-	Negative	CSH C18 column	no
8(R)-Hydroxy-(5Z,9E,11Z,14Z)-eicosatetraenoic acid	13.313	319.221	[M-H]-	Negative	CSH C18 column	no
PE 20:4_18:0	11.2778	766.539	[M-H]-	Negative	CSH C18 column	no
PG 18:0_18:1	8.12872	775.557	[M-H]-	Negative	CSH C18 column	no
(R)-3-Hydroxybutyric acid	0.77	103.441	[M-H]-	Negative	CSH C18 column	no
CerP d18:1/14:0	8.81761	589.447	[M-H]-	Negative	CSH C18 column	no
CerP d18:1/16:1	9.12986	615.463	[M-H]-	Negative	CSH C18 column	no
CerP d18:1/18:1	9.16352	643.494	[M-H]-	Negative	CSH C18 column	no
CerP d18:1/18:2	9.21	641.478	[M-H]-	Negative	CSH C18 column	no
CerP d18:1/20:0	9.37578	673.541	[M-H]-	Negative	CSH C18 column	no
CerP d18:1/20:3	9.21929	667.494	[M-H]-	Negative	CSH C18 column	no
CerP d18:1/22:0	9.02809	701.572	[M-H]-	Negative	CSH C18 column	no
CerP d18:1/24:0	9.12831	729.604	[M-H]-	Negative	CSH C18 column	no
FA 10:0	4.981	171.139	[M-H]-	Negative	CSH C18 column	no
FA 12:0	5.11151	199.17	[M-H]-	Negative	CSH C18 column	no
FA 14:0	5.114	227.201	[M-H]-	Negative	CSH C18 column	no
FA 15:0	5.178	241.217	[M-H]-	Negative	CSH C18 column	no
FA 19:1	4.698	295.264	[M-H]-	Negative	CSH C18 column	no
FA 19:2	4.81793	293.248	[M-H]-	Negative	CSH C18 column	no
FA 20:0	12.199	311.299	[M-H]-	Negative	CSH C18 column	no
FA 20:1	4.69136	309.279	[M-H]-	Negative	CSH C18 column	no
FA 20:2	5.535	307.264	[M-H]-	Negative	CSH C18 column	no
FA 20:3	6.20323	305.248	[M-H]-	Negative	CSH C18 column	no
FA 22:1	5.245	337.311	[M-H]-	Negative	CSH C18 column	no
FA 22:2	6.322	335.295	[M-H]-	Negative	CSH C18 column	no
FA 22:3	6.159	333.279	[M-H]-	Negative	CSH C18 column	no
FA 22:4	6.3343	331.264	[M-H]-	Negative	CSH C18 column	no
FA 24:0	4.9	367.358	[M-H]-	Negative	CSH C18 column	no
FA 24:1	5.281	365.342	[M-H]-	Negative	CSH C18 column	no
FA 24:2	6.235	363.326	[M-H]-	Negative	CSH C18 column	no
FA 24:4	6.013	359.295	[M-H]-	Negative	CSH C18 column	no
FA 24:5	6.06992	357.279	[M-H]-	Negative	CSH C18 column	no
FA 24:6	6.053	355.264	[M-H]-	Negative	CSH C18 column	no
FA 25:0	17.611	381.375	[M-H]-	Negative	CSH C18 column	no
FA 32:1	4.831	477.467	[M-H]-	Negative	CSH C18 column	no
FA 36:0	4.83449	535.545	[M-H]-	Negative	CSH C18 column	no
FAHFA 27:1	15.296	437.371	[M-H]-	Negative	CSH C18 column	no
FAHFA 32:1	15.979	507.434	[M-H]-	Negative	CSH C18 column	no
FAHFA 36:1	17.608	563.505	[M-H]-	Negative	CSH C18 column	no
FAHFA 38:3	17.227	587.502	[M-H]-	Negative	CSH C18 column	no
FAHFA 38:4	17.606	585.486	[M-H]-	Negative	CSH C18 column	no
FAHFA 40:3	15.862	615.538	[M-H]-	Negative	CSH C18 column	no
FAHFA 40:4	17.605	613.522	[M-H]-	Negative	CSH C18 column	no
LNAPE 16:0/N-16:0	12.5239	690.507	[M-H]-	Negative	CSH C18 column	no
LNAPE 16:0/N-18:1	13.552	716.523	[M-H]-	Negative	CSH C18 column	no
LNAPE 16:1/N-16:0	11.5632	688.492	[M-H]-	Negative	CSH C18 column	no
LNAPE 18:1/N-17:0	13.1447	730.539	[M-H]-	Negative	CSH C18 column	no
LNAPE 18:1/N-18:2	12.0015	740.523	[M-H]-	Negative	CSH C18 column	no
LNAPE 18:2/N-18:2	11.051	738.507	[M-H]-	Negative	CSH C18 column	no
LNAPE 20:4/N-22:4	13.6625	814.539	[M-H]-	Negative	CSH C18 column	no
LNAPE 22:5/N-20:2	14.0388	816.554	[M-H]-	Negative	CSH C18 column	no
LNAPE 22:6/N-20:1	12.9949	816.554	[M-H]-	Negative	CSH C18 column	no
LPA 16:1	4.293	407.235	[M-H]-	Negative	CSH C18 column	no
LPA 18:3	7.67783	431.236	[M-H]-	Negative	CSH C18 column	no
LPA 20:5	4.65083	455.236	[M-H]-	Negative	CSH C18 column	no
LPA 22:6	6.36735	481.236	[M-H]-	Negative	CSH C18 column	no
LPC 19:1	4.84582	580.358	[M-H]-	Negative	CSH C18 column	no
LPE O-17:1	11.4603	450.298	[M-H]-	Negative	CSH C18 column	no
LPI 16:1	10.8273	569.273	[M-H]-	Negative	CSH C18 column	no
LPI 17:0	9.76416	585.304	[M-H]-	Negative	CSH C18 column	no
LPI 18:1	5.097	597.304	[M-H]-	Negative	CSH C18 column	no
LPI 19:0	9.50279	613.335	[M-H]-	Negative	CSH C18 column	no
LPI 20:0	10.653	627.351	[M-H]-	Negative	CSH C18 column	no
LPI 20:2	9.9	623.32	[M-H]-	Negative	CSH C18 column	no
LPI 20:3	9.97543	621.304	[M-H]-	Negative	CSH C18 column	no
LPI 20:4	4.306	619.288	[M-H]-	Negative	CSH C18 column	no
LPS 20:0	12.7285	552.33	[M-H]-	Negative	CSH C18 column	no
LPS 20:4	9.7783	544.268	[M-H]-	Negative	CSH C18 column	no
PA 16:0_18:1	12.614	673.481	[M-H]-	Negative	CSH C18 column	no
PA 16:0_18:2	10.1794	671.465	[M-H]-	Negative	CSH C18 column	no
PA 16:0_20:4	12.3916	695.465	[M-H]-	Negative	CSH C18 column	no
PA 16:1_22:4	9.45793	721.481	[M-H]-	Negative	CSH C18 column	no
PA 18:0_18:1	10.9257	701.512	[M-H]-	Negative	CSH C18 column	no
PA 18:0_22:6	11.9717	747.496	[M-H]-	Negative	CSH C18 column	no
PA 18:1_18:1	10.363	699.496	[M-H]-	Negative	CSH C18 column	no
PA 18:1_18:2	11.085	697.481	[M-H]-	Negative	CSH C18 column	no
PA 18:2_18:2	11.085	695.465	[M-H]-	Negative	CSH C18 column	no
PC 18:2_20:4	10.272	850.557	[M-H]-	Negative	CSH C18 column	no
PE 16:0_20:4	10.6456	738.507	[M-H]-	Negative	CSH C18 column	no
PE 16:0_22:4	12.8503	766.539	[M-H]-	Negative	CSH C18 column	no
PE 16:0_22:5	11.5305	764.523	[M-H]-	Negative	CSH C18 column	no
PE 18:0_20:5	9.99454	764.523	[M-H]-	Negative	CSH C18 column	no
PE 18:0_22:4	12.4244	794.57	[M-H]-	Negative	CSH C18 column	no
PE 18:1_20:3	10.3608	766.539	[M-H]-	Negative	CSH C18 column	no
PE 18:1_20:4	9.87542	764.523	[M-H]-	Negative	CSH C18 column	no
PE 18:2_18:2	10.9496	738.507	[M-H]-	Negative	CSH C18 column	no
PE 18:3_18:1	11.8442	738.507	[M-H]-	Negative	CSH C18 column	no
PE 19:0_20:4	13.4197	780.56	[M-H]-	Negative	CSH C18 column	no
PE 22:6_16:0	9.57707	762.507	[M-H]-	Negative	CSH C18 column	no
PE O-16:0_20:4	11.1322	724.528	[M-H]-	Negative	CSH C18 column	no
PE O-16:0_20:5	10.7812	722.512	[M-H]-	Negative	CSH C18 column	no
PE O-16:1_20:4	11.3322	722.512	[M-H]-	Negative	CSH C18 column	no
PE O-18:0_20:4	8.88885	752.559	[M-H]-	Negative	CSH C18 column	no
PE O-18:0_22:4	13.521	780.591	[M-H]-	Negative	CSH C18 column	no
PE O-18:1_18:2	11.884	726.543	[M-H]-	Negative	CSH C18 column	no
PE O-18:1_20:3	12.8797	752.559	[M-H]-	Negative	CSH C18 column	no
PE O-18:1_22:2	10.9605	782.606	[M-H]-	Negative	CSH C18 column	no
PE O-18:2_18:1	12.981	726.544	[M-H]-	Negative	CSH C18 column	no
PE O-18:2_18:2	12.8884	724.528	[M-H]-	Negative	CSH C18 column	no
PE O-18:2_20:1	8.95102	754.575	[M-H]-	Negative	CSH C18 column	no
PE O-18:2_20:2	12.1062	752.559	[M-H]-	Negative	CSH C18 column	no
PE O-18:2_22:1	9.87163	782.606	[M-H]-	Negative	CSH C18 column	no
PE O-18:3_18:1	13.93	724.528	[M-H]-	Negative	CSH C18 column	no
PE O-18:3_18:2	11.2029	722.512	[M-H]-	Negative	CSH C18 column	no
PE O-20:1_18:2	14.8789	754.575	[M-H]-	Negative	CSH C18 column	no
PE O-22:1_18:2	8.472	782.606	[M-H]-	Negative	CSH C18 column	no
PG 16:0_18:1	7.1507	747.525	[M-H]-	Negative	CSH C18 column	no
PG 18:0_18:2	8.64896	773.542	[M-H]-	Negative	CSH C18 column	no
PG 18:1_18:1	9.18664	773.541	[M-H]-	Negative	CSH C18 column	no
PG 18:2_18:1	9.65446	771.525	[M-H]-	Negative	CSH C18 column	no
PI 16:0_16:1	7.60807	807.51	[M-H]-	Negative	CSH C18 column	no
PI 16:0_18:1	8.14675	835.541	[M-H]-	Negative	CSH C18 column	no
PI 16:0_20:3	9.46293	859.541	[M-H]-	Negative	CSH C18 column	no
PI 16:0_22:6	13.897	881.526	[M-H]-	Negative	CSH C18 column	no
PI 16:1_18:1	9.07546	833.526	[M-H]-	Negative	CSH C18 column	no
PI 17:0_18:2	11.749	847.534	[M-H]-	Negative	CSH C18 column	no
PI 17:0_20.4	9.06307	871.534	[M-H]-	Negative	CSH C18 column	no
PI 17:0_20:3	13.3684	873.549	[M-H]-	Negative	CSH C18 column	no
PI 17:1_18:1	10.9586	847.534	[M-H]-	Negative	CSH C18 column	no
PI 17:1_20:4	14.4427	869.517	[M-H]-	Negative	CSH C18 column	no
PI 18:0_18:2	13.618	861.557	[M-H]-	Negative	CSH C18 column	no
PI 18:0_20:2	8.44	889.588	[M-H]-	Negative	CSH C18 column	no
PI 18:0_20:5	10.764	883.541	[M-H]-	Negative	CSH C18 column	no
PI 18:0_22:4	9.536	913.588	[M-H]-	Negative	CSH C18 column	no
PI 18:0_22:5	11.3293	911.573	[M-H]-	Negative	CSH C18 column	no
PI 18:0_22:6	6.33146	909.557	[M-H]-	Negative	CSH C18 column	no
PI 18:1_18:1	9.61217	861.557	[M-H]-	Negative	CSH C18 column	no
PI 18:1_18:2	11.0057	859.541	[M-H]-	Negative	CSH C18 column	no
PI 18:3_16:0	10.2566	831.51	[M-H]-	Negative	CSH C18 column	no
PI 20:3_18:1	8.31618	885.557	[M-H]-	Negative	CSH C18 column	no
PI 20:4_18:1	11.572	883.541	[M-H]-	Negative	CSH C18 column	no
PI 20:4_20:1	12.1065	911.573	[M-H]-	Negative	CSH C18 column	no
PS 18:0_16:1	9.78104	760.513	[M-H]-	Negative	CSH C18 column	no
PS 18:0_17:1	15.6117	774.529	[M-H]-	Negative	CSH C18 column	no
PS 18:0_20:4	11.2768	810.529	[M-H]-	Negative	CSH C18 column	no
PS 18:0_22:3	8.22863	840.575	[M-H]-	Negative	CSH C18 column	no
PS 18:0_22:5	8.65084	836.544	[M-H]-	Negative	CSH C18 column	no
PS 18:0_22:6	12.9911	834.529	[M-H]-	Negative	CSH C18 column	no
PS 18:1_19:0	12.355	802.56	[M-H]-	Negative	CSH C18 column	no
PS 18:1_20:0	9.30416	816.575	[M-H]-	Negative	CSH C18 column	no
PS 18:1_20:1	9.57809	814.56	[M-H]-	Negative	CSH C18 column	no
PS 18:1_22:0	10.4519	844.607	[M-H]-	Negative	CSH C18 column	no
PS 22:4_18:0	10.6993	838.56	[M-H]-	Negative	CSH C18 column	no
Acetoacetic acid sodium salt	4.9205	102.121	[M-Na+2H]+	Positive	amide column	no
