# Supplementary material for: Metabolic systems approaches update molecular insights of clinical phenotypes and cardiovascular risk in patients with homozygous familial hypercholesterolemia
Source: BMC Med. 2023 Jul 27;21:275. doi: 10.1186/s12916-023-02967-8 (PMC10375787; doi:10.1186/s12916-023-02967-8)
Supplement: Supplementary file 4 — Additional file 4. List of detailed metabolites contributing to the enriched metabolic pathway. [file 12916_2023_2967_MOESM4_ESM.xlsx]

## Sheet: Sheet1
List of detailed metabolites contributing to the enriched metabolic pathway.
Enriched pathway	Hits (Altered metabolites in present study)	All metabolites in pathway
Arachidonic Acid Metabolism	Glutamate; Arachidonic acid (FA 20:4); 12(S)-HPETE; 12-HETE; 15-HETE; 12,13-EpOME; PC (18:1_20:4); PC (18:2_20:4);	Glutathione; Glutamate; NADP; NADPH; Calcium; Magnesium; PC (18:1_20:4); PC (18:2_20:4); Arachidonic acid; Leukotriene B4; Prostaglandin F2a; Leukotriene C4; Prostaglandin E2; Zinc (II) ion; Prostaglandin I2; Leukotriene A4; Oxygen; Prostaglandin H2; 12-HETE; 15-HETEProstaglandin D2; Thromboxane A2; 20-Hydroxy-leukotriene B4; Water; 5,6-Epoxy-8,11,14-eicosatrienoic acid; 8,9-Epoxyeicosatrienoic a…
Carnitine Synthesis	Glycine; Palmitoylcarnitine (CAR C16:0); Stearoylcarnitine (CAR C18:0)	Ascorbic acid; L-Carnitine; Glycine; L-Lysine; Oxoglutaric acid; Succinic acid; Fe2+; NAD; Stearoylcarnitine; S-Adenosylhomocysteine; 4-Trimethylammoniobutanoic acid; Palmitoylcarnitine; S-Adenosylmethionine; N6,N6,N6-Trimethyl-L-lysine; 4-Trimethylammoniobutanal; Hydrogen; Oxygen; 3-Hydroxy-N6,N6,N6-trimethyl-L-lysine; NADH; Pyridoxal 5'-phosphate; Carbon dioxide; Water; D-Lysine; Hydrogen Ion
Glycerolipid Metabolism	Palmitic acid (FA 16:0); LPA(16:0); PC (18:2_18:0); PC (18:0_20:4)	Glycerol 3-phosphate; Glycerol; Glyceric acid; NADP; Palmitic acid; NADPH; Adenosine triphosphate; PA(16:0/16:0); PC (18:2_18:0); 3-Phosphoglyceric acid; NAD; Glyceraldehyde; FAD; Palmityl-CoA; ADP; Coenzyme A; Phosphate; Dihydroxyacetone phosphate; NADH; Water; Hydroquinone; Quinone; TG(16:0/16:0/16:0); PC (18:0_20:4); DG(16:0/16:0/0:0); LPA(16:0); MG(0:0/16:0/0:0)
Plasmalogen Synthesis	Stearic acid (FA 18:0); Arachidonic acid (20:4); LPA 18:0	Cytidine monophosphate; NADP; NADPH; Magnesium; Stearic acid; NAD; Linoleoyl-CoA; Stearoyl-CoA; FAD; Hydrogen; Oxygen;Arachidonic acid; Citicoline; Coenzyme A; Phosphate; Dihydroxyacetone phosphate; NADH; CDP-Ethanolamine; Water; Octadecanol; Hydrogen peroxide; 1-Hexadecanol; Eicosanoyl-CoA; Arachidonyl-CoA; DHAP(18:0); DHAP(18:0e); LPA(18:0);
Bile Acid Biosynthesis	Cholesterol; Glycine; Cholic acid;Palmitic acid (FA 16:0); Glycocholic acid	Taurocholic acid; Cholesterol; Glycine; Cholic acid; Glycocholic acid; NADP; Palmitic acid; NADPH; Pyrophosphate; Taurine; 3a,7a-Dihydroxycoprostanic acid; Chenodeoxycholic acid; Adenosine triphosphate; Cholic acid; Deoxycholic acid; Deoxycholic acid glycine conjugate; Chenodeoxycholic acid glycine conjugate; Lithocholic acid glycine conjugate; Lithocholyltaurine; Lithocholic acid; Taurodeoxychol…
Steroid Biosynthesis	Cholesterol; Palmitic acid (FA 16:0); CE (18:0); CE (16:0); CE (18:1)	7-Dehydrocholesterol; Cholesterol; Formic acid; NADP; Palmitic acid; NADPH; Mevalonic acid; Pyrophosphate; Squalene; Adenosine triphosphate; Magnesium; Vitamin D3; Farnesyl pyrophosphate; 4,4-Dimethylcholesta-8,14,24-trienol; (S)-5-Diphosphomevalonic acid; Dimethylallylpyrophosphate; Lathosterol; (S)-2,3-Epoxysqualene; Acetyl-CoA; 4a-Methylzymosterol; FAD; Lanosterin; Presqualene diphosphate; Ger…
Sphingolipid Metabolism	Ceramide (d18:1/18:0); Cer (d18:1/16:0)	3-O-Sulfogalactosylceramide (d18:1/24:0); Adenosine 3',5'-diphosphate; D-Glucose; Glucosylceramide; D-Galactose; L-Serine; NADP; NADPH; O-Phosphoethanolamine; Sphingosine; Sphinganine; Sphingosine 1-phosphate; Uridine; Cer (d18:1/16:0) diphosphate glucose; Uridine 5'-diphosphate; Calcium; Adenosine triphosphate; Magnesium; Phosphoadenosine phosphosulfate; Palmityl-CoA; ADP; SM(d18:1/18:0); Sphing…
Phospholipid Biosynthesis	LPA(16:0); LPC(16:0); LPC (16:1); LPA(18:0); LPC (18:1); LPE(16:0); LPE (18:0); PC (18:2_18:0); PC (18:2_18:0); LPC (O-16:0); LPC (O-18:0)	Choline; Glycerylphosphorylethanolamine; Glycerophosphocholine; Glycerol 3-phosphate; Ethanolamine; Calcium; Magnesium; PC(16:0/16:0); PC (18:2_18:0); PC (18:2_18:0); PS(16:0/16:0); PA(16:0/16:0); Acetylcholine; NAD; FADH; FAD; Manganese; Palmityl-CoA; Citicoline; Dihydroxyacetone phosphate; NADH; Phosphorylcholine; CDP-DG(16:0/16:0); DG(16:0/16:0/0:0); LPA(16:0); PE(16:0/16:0); PI(16:0/16:0); LP…
Fatty Acid Biosynthesis	Palmitic acid (FA 16:0); Stearic acid (FA 18:0); Oleic acid (FA 18:1); Palmitoleic acid (FA 16:1)	Biotin; Butyric acid; Acetic acid; Acetoacetic acid; Palmitic acid; 3-Hydroxybutyric acid; Caprylic acid; Capric acid; Caproic acid; Dodecanoic acid; Malonic acid; Myristic acid; Malonyl-CoA; Acetyl-CoA; Manganese; Coenzyme A; trans-2-Octenoic acid; 3-Oxohexanoic acid; (R)-3-Hydroxyhexanoic acid; trans-Hex-2-enoic acid; But-2-enoic acid; 3-Oxooctanoic acid; (R)-3-Hydroxyoctanoic acid; 3-Oxodecano…
Glycine and Serine Metabolism	Betaine; Glycine; Alanine; Glutamate	2-Ketobutyric acid; Betaine; Adenosine monophosphate; Ammonia; Creatine; Dimethylglycine; L-Cystathionine; Glyoxylic acid; Glycine; Guanidoacetic acid; Glyceric acid;Glutamate; Alanine; L-Threonine; L-Serine; Oxoglutaric acid; Ornithine; Orotidylic acid; Pyruvic acid; Pyrophosphate; Sarcosine; Phosphoserine; L-Arginine; Adenosine triphosphate; Magnesium; L-Cysteine; L-Methionine; Homocysteine; 3-…
Phenylalanine and Tyrosine Metabolism	Phenylalanine; Glutamate	Adenosine monophosphate; Ammonia; Acetoacetic acid; Homogentisic acid; Fumaric acid; Glutamate; L-Tyrosine; Phenylalanine; Phenylpyruvic acid; Oxoglutaric acid; Pyrophosphate; Calcium; Adenosine triphosphate; Magnesium; Fe2+; 4-Hydroxyphenylpyruvic acid; FAD; 4-Fumarylacetoacetic acid; Oxygen; Pyridoxal 5'-phosphate; Carbon dioxide; Maleylacetoacetic acid; Water; 4a-Hydroxytetrahydrobiopterin; Hy…
Tryptophan Metabolism	Glutamate; Alanine	Tetrahydrobiopterin; Formic acid; Glutamate; Alanine; Indoleacetic acid; Oxoglutaric acid; NADP; NADPH; Quinolinic acid; Pyrophosphate; Serotonin; Tryptamine; 5-Hydroxy-L-tryptophan; Adenosine triphosphate; L-Kynurenine; Fe2+; Kynurenic acid; 5-Hydroxyindoleacetic acid; Xanthurenic acid; NAD; L-Tryptophan; S-Adenosylhomocysteine; 4-(2-Aminophenyl)-2,4-dioxobutanoic acid; 2-Aminobenzoic acid; S-Ad…
Alanine Metabolism	Glycine; Alanine; Glutamate	Biotin; Adenosine monophosphate; Glyoxylic acid; Glycine; Glutamate; Alanine; Oxoglutaric acid; Oxalacetic acid; Pyruvic acid; Pyrophosphate; Adenosine triphosphate; Hydrogen carbonate; Zinc (II) ion; Manganese; ADP; Phosphate; Pyridoxal 5'-phosphate
Glutamate Metabolism	Glycine; Alanine; Glutamate	Biotin; Adenosine monophosphate; Ammonia; Gamma-Aminobutyric acid; Glycine; Fructose 6-phosphate; Glutathione; Glutamate; Alanine; L-Aspartic acid; Oxoglutaric acid; NADP; NADPH; Oxalacetic acid; Pyruvic acid; Pyrophosphate; Succinic acid; Phosphoribosyl pyrophosphate; Adenosine triphosphate; Magnesium; L-Cysteine; L-Glutamine; NAD; gamma-Glutamylcysteine; N-Acetyl-D-Glucosamine 6-Phosphate; Carb…
Purine Metabolism	Adenine; Glycine; Glutamate	Adenine; Adenosine monophosphate; Adenosine; Ammonia; Cyclic AMP; Deoxyinosine; Deoxyguanosine; Deoxyadenosine; Glycine; Guanine; Guanosine; Fumaric acid; Glutamate; Hypoxanthine; Inosinic acid; Inosine triphosphate; L-Aspartic acid; Inosine; NADP; NADPH; Pyrophosphate; Phosphoribosyl pyrophosphate; Uric acid; Xanthine; Xanthosine; Calcium; Adenylsuccinic acid; Adenosine triphosphate; Magnesium; …
Urea Cycle	Glutamate; Alanine	Adenosine monophosphate; Ammonia; Argininosuccinic acid; Fumaric acid; Glutamate; Alanine; L-Aspartic acid; Oxoglutaric acid; Ornithine; Oxalacetic acid; Pyruvic acid; Pyrophosphate; Urea; Calcium; L-Arginine; Adenosine triphosphate; Hydrogen carbonate; L-Glutamine; NAD; Citrulline; Carbamoyl phosphate; Manganese; ADP; Phosphate; NADH; Pyridoxal 5'-phosphate; Carbon dioxide; Water; Phosphoric acid
Arginine and Proline Metabolism	Glycine; Glutamate; Proline	Tetrahydrobiopterin; Adenosine monophosphate; Ammonia; Argininosuccinic acid; Creatine; Glycine; Guanidoacetic acid; Fumaric acid; Glutamate; Proline; L-Aspartic acid; Oxoglutaric acid; Ornithine; NADP; NADPH; Oxalacetic acid; Pyrophosphate; Succinic acid; Urea; L-Arginine; Adenosine triphosphate; NAD; Citrulline; S-Adenosylhomocysteine; Carbamoyl phosphate; S-Adenosylmethionine; FAD; 1-Pyrroline…
Betaine Metabolism	Betaine; TMAO	Betaine; Adenosine; Dimethylglycine; Choline;TMAO Pyrophosphate; Adenosine triphosphate; Magnesium; Potassium; L-Methionine; Homocysteine; NAD; S-Adenosylhomocysteine; S-Adenosylmethionine; FAD; Betaine aldehyde; Zinc (II) ion; 5-Methyltetrahydrofolic acid; Phosphate; NADH; Tetrahydrofolic acid; Water
